# Supplementary material for: Association between Genetic Variants and Peripheral Neuropathy in Patients with NSCLC Treated with First-Line Platinum-Based Therapy
Source: Genes (Basel). 2023 Jan 7;14(1):170. doi: 10.3390/genes14010170 (PMC9858836; doi:10.3390/genes14010170)
Supplement: Supplementary file 1 [file genes-14-00170-s001.zip]

Archive with 1 entries (1 files):
- genes-2119013-supplementary.pdf
